# Supplementary material for: Hadrurid Scorpion Toxins: Evolutionary Conservation and Selective Pressures
Source: Toxins (Basel). 2019 Nov 1;11(11):637. doi: 10.3390/toxins11110637 (PMC6891616; doi:10.3390/toxins11110637)
Supplement: Supplementary file 1 [file toxins-11-00637-s001.zip]

Archive with 3 entries (2 files):
- toxins-610798-supplementary conversion/
- toxins-610798-supplementary conversion/toxins-610798-supplementary conversion.docx
- toxins-610798-supplementary conversion/toxins-610798-supplementary conversion.pdf
